# Supplementary material for: Closing the gap to effective gene drive in Aedes aegypti by exploiting germline regulatory elements
Source: Nat Commun. 2023 Jan 20;14:338. doi: 10.1038/s41467-023-36029-7 (PMC9860013; doi:10.1038/s41467-023-36029-7)
Supplement: Supplementary file 4 — Source Data [file 41467_2023_36029_MOESM4_ESM.xlsx]

## Sheet: Cross_Data
Used.in	Nuclease.Promoter	Nuclease.3UTR	InsertionVariant	Drive.Expected	F0.Male	F0.Female	F1_cross_to	F1.Male	F1.Female	Drive F1 sex	F1.Som_Pheno	F2.Sex	F2.Som_Pheno	F2.gRNA	F2.Nuclease	Cross	Parent	Reps
Fig1C & Fig1D	Ctrl	-	-	No	N/A	N/A	N/A	Nuc	gRNA	Female	Not Scored	Not Scored	Not Scored	Yes	N/A	1	Pool	212
Fig1C & Fig1D	Ctrl	-	-	No	N/A	N/A	N/A	Nuc	gRNA	Female	Not Scored	Not Scored	Not Scored	No	N/A	1	Pool	229
Fig1C & Fig1D	Ewald	Ewald	C1	Yes	Nuc	gRNA	WT	-	Nuc;gRNA	Female	Not Scored	Not Scored	WT	Yes	Yes	2	Pool	10
Fig1C & Fig1D	Ewald	Ewald	C1	Yes	Nuc	gRNA	WT	-	Nuc;gRNA	Female	Not Scored	Not Scored	WT	Yes	No	2	Pool	82
Fig1C & Fig1D	Ewald	Ewald	C1	Yes	Nuc	gRNA	WT	-	Nuc;gRNA	Female	Not Scored	Not Scored	WT	No	Yes	2	Pool	75
Fig1C & Fig1D	Ewald	Ewald	C1	Yes	Nuc	gRNA	WT	-	Nuc;gRNA	Female	Not Scored	Not Scored	WT	No	No	2	Pool	10
Fig1C & Fig1D	Ewald	Ewald	C1	Yes	Nuc	gRNA	WT	Nuc;gRNA	-	Male	Not Scored	Not Scored	WT	Yes	Yes	3	Pool	22
Fig1C & Fig1D	Ewald	Ewald	C1	Yes	Nuc	gRNA	WT	Nuc;gRNA	-	Male	Not Scored	Not Scored	WT	Yes	No	3	Pool	195
Fig1C & Fig1D	Ewald	Ewald	C1	Yes	Nuc	gRNA	WT	Nuc;gRNA	-	Male	Not Scored	Not Scored	WT	No	Yes	3	Pool	199
Fig1C & Fig1D	Ewald	Ewald	C1	Yes	Nuc	gRNA	WT	Nuc;gRNA	-	Male	Not Scored	Not Scored	WT	No	No	3	Pool	20
Fig1C & Fig1D	Ewald	Ewald	C3	Yes	Nuc	gRNA	WT	-	Nuc;gRNA	Female	Not Scored	Not Scored	WT	Yes	Yes	4	Pool	30
Fig1C & Fig1D	Ewald	Ewald	C3	Yes	Nuc	gRNA	WT	-	Nuc;gRNA	Female	Not Scored	Not Scored	WT	Yes	No	4	Pool	186
Fig1C & Fig1D	Ewald	Ewald	C3	Yes	Nuc	gRNA	WT	-	Nuc;gRNA	Female	Not Scored	Not Scored	WT	No	Yes	4	Pool	150
Fig1C & Fig1D	Ewald	Ewald	C3	Yes	Nuc	gRNA	WT	-	Nuc;gRNA	Female	Not Scored	Not Scored	WT	No	No	4	Pool	50
Fig1C & Fig1D	Ewald	Ewald	C3	Yes	Nuc	gRNA	WT	Nuc;gRNA	-	Male	Not Scored	Not Scored	WT	Yes	Yes	5	Pool	54
Fig1C & Fig1D	Ewald	Ewald	C3	Yes	Nuc	gRNA	WT	Nuc;gRNA	-	Male	Not Scored	Not Scored	WT	Yes	No	5	Pool	403
Fig1C & Fig1D	Ewald	Ewald	C3	Yes	Nuc	gRNA	WT	Nuc;gRNA	-	Male	Not Scored	Not Scored	WT	No	Yes	5	Pool	387
Fig1C & Fig1D	Ewald	Ewald	C3	Yes	Nuc	gRNA	WT	Nuc;gRNA	-	Male	Not Scored	Not Scored	WT	No	No	5	Pool	33
Fig1C & Fig1D	nos	nos	A2	Yes	Nuc	gRNA	WT	-	Nuc;gRNA	Female	Not Scored	Not Scored	WT	Yes	Yes	6	Pool	16
Fig1C & Fig1D	nos	nos	A2	Yes	Nuc	gRNA	WT	-	Nuc;gRNA	Female	Not Scored	Not Scored	WT	Yes	No	6	Pool	158
Fig1C & Fig1D	nos	nos	A2	Yes	Nuc	gRNA	WT	-	Nuc;gRNA	Female	Not Scored	Not Scored	WT	No	Yes	6	Pool	160
Fig1C & Fig1D	nos	nos	A2	Yes	Nuc	gRNA	WT	-	Nuc;gRNA	Female	Not Scored	Not Scored	WT	No	No	6	Pool	6
Fig1C & Fig1D	nos	nos	A2	Yes	Nuc	gRNA	WT	Nuc;gRNA	-	Male	Not Scored	Not Scored	WT	Yes	Yes	7	Pool	7
Fig1C & Fig1D	nos	nos	A2	Yes	Nuc	gRNA	WT	Nuc;gRNA	-	Male	Not Scored	Not Scored	WT	Yes	No	7	Pool	202
Fig1C & Fig1D	nos	nos	A2	Yes	Nuc	gRNA	WT	Nuc;gRNA	-	Male	Not Scored	Not Scored	WT	No	Yes	7	Pool	183
Fig1C & Fig1D	nos	nos	A2	Yes	Nuc	gRNA	WT	Nuc;gRNA	-	Male	Not Scored	Not Scored	WT	No	No	7	Pool	5
Fig1C & Fig1D	nos	nos	C2	Yes	Nuc	gRNA	WT	-	Nuc;gRNA	Female	Not Scored	Not Scored	WT	Yes	Yes	8	Pool	35
Fig1C & Fig1D	nos	nos	C2	Yes	Nuc	gRNA	WT	-	Nuc;gRNA	Female	Not Scored	Not Scored	WT	Yes	No	8	Pool	45
Fig1C & Fig1D	nos	nos	C2	Yes	Nuc	gRNA	WT	-	Nuc;gRNA	Female	Not Scored	Not Scored	WT	No	Yes	8	Pool	76
Fig1C & Fig1D	nos	nos	C2	Yes	Nuc	gRNA	WT	-	Nuc;gRNA	Female	Not Scored	Not Scored	WT	No	No	8	Pool	69
Fig1C & Fig1D	nos	nos	C2	Yes	Nuc	gRNA	WT	Nuc;gRNA	-	Male	Not Scored	Not Scored	WT	Yes	Yes	9	Pool	40
Fig1C & Fig1D	nos	nos	C2	Yes	Nuc	gRNA	WT	Nuc;gRNA	-	Male	Not Scored	Not Scored	WT	Yes	No	9	Pool	49
Fig1C & Fig1D	nos	nos	C2	Yes	Nuc	gRNA	WT	Nuc;gRNA	-	Male	Not Scored	Not Scored	WT	No	Yes	9	Pool	36
Fig1C & Fig1D	nos	nos	C2	Yes	Nuc	gRNA	WT	Nuc;gRNA	-	Male	Not Scored	Not Scored	WT	No	No	9	Pool	46
Fig1C & Fig1D	nos	nos	D1	Yes	Nuc	gRNA	WT	-	Nuc;gRNA	Female	Not Scored	Not Scored	Mosaic/WE	Yes	Yes	10	Pool	44
Fig1C & Fig1D	nos	nos	D1	Yes	Nuc	gRNA	WT	-	Nuc;gRNA	Female	Not Scored	Not Scored	WT	Yes	No	10	Pool	61
Fig1C & Fig1D	nos	nos	D1	Yes	Nuc	gRNA	WT	-	Nuc;gRNA	Female	Not Scored	Not Scored	WT	No	Yes	10	Pool	13
Fig1C & Fig1D	nos	nos	D1	Yes	Nuc	gRNA	WT	-	Nuc;gRNA	Female	Not Scored	Not Scored	WT	No	No	10	Pool	53
Fig1C & Fig1D	nos	nos	D1	Yes	Nuc	gRNA	WT	Nuc;gRNA	-	Male	Not Scored	Not Scored	WT	Yes	Yes	11	Pool	2
Fig1C & Fig1D	nos	nos	D1	Yes	Nuc	gRNA	WT	Nuc;gRNA	-	Male	Not Scored	Not Scored	Mosaic/WE	Yes	Yes	11	Pool	105
Fig1C & Fig1D	nos	nos	D1	Yes	Nuc	gRNA	WT	Nuc;gRNA	-	Male	Not Scored	Not Scored	WT	Yes	No	11	Pool	85
Fig1C & Fig1D	nos	nos	D1	Yes	Nuc	gRNA	WT	Nuc;gRNA	-	Male	Not Scored	Not Scored	WT	No	Yes	11	Pool	71
Fig1C & Fig1D	nos	nos	D1	Yes	Nuc	gRNA	WT	Nuc;gRNA	-	Male	Not Scored	Not Scored	WT	No	No	11	Pool	71
Fig1C & Fig1D	sds3	T2A-GFP_sds3	A1	Yes	Nuc	gRNA	WT	-	Nuc;gRNA	Female	Not Scored	Not Scored	Mosaic/WE	Yes	Yes	12	Pool	32
Fig1C & Fig1D	sds3	T2A-GFP_sds3	A1	Yes	Nuc	gRNA	WT	-	Nuc;gRNA	Female	Not Scored	Not Scored	WT	Yes	No	12	Pool	12
Fig1C & Fig1D	sds3	T2A-GFP_sds3	A1	Yes	Nuc	gRNA	WT	-	Nuc;gRNA	Female	Not Scored	Not Scored	Mosaic/WE	Yes	No	12	Pool	5
Fig1C & Fig1D	sds3	T2A-GFP_sds3	A1	Yes	Nuc	gRNA	WT	-	Nuc;gRNA	Female	Not Scored	Not Scored	Not Scored	No	Yes	12	Pool	22
Fig1C & Fig1D	sds3	T2A-GFP_sds3	A1	Yes	Nuc	gRNA	WT	-	Nuc;gRNA	Female	Not Scored	Not Scored	Not Scored	No	No	12	Pool	140
Fig1C & Fig1D	sds3	T2A-GFP_sds3	A1	Yes	Nuc	gRNA	WT	Nuc;gRNA	-	Male	Not Scored	Not Scored	WT	Yes	Yes	13	Pool	12
Fig1C & Fig1D	sds3	T2A-GFP_sds3	A1	Yes	Nuc	gRNA	WT	Nuc;gRNA	-	Male	Not Scored	Not Scored	Mosaic/WE	Yes	Yes	13	Pool	12
Fig1C & Fig1D	sds3	T2A-GFP_sds3	A1	Yes	Nuc	gRNA	WT	Nuc;gRNA	-	Male	Not Scored	Not Scored	WT	Yes	No	13	Pool	36
Fig1C & Fig1D	sds3	T2A-GFP_sds3	A1	Yes	Nuc	gRNA	WT	Nuc;gRNA	-	Male	Not Scored	Not Scored	Not Scored	No	Yes	13	Pool	21
Fig1C & Fig1D	sds3	T2A-GFP_sds3	A1	Yes	Nuc	gRNA	WT	Nuc;gRNA	-	Male	Not Scored	Not Scored	Not Scored	No	No	13	Pool	51
Fig1C & Fig1D	sds3	T2A-GFP_sds3	E1	Yes	Nuc	gRNA	WT	-	Nuc;gRNA	Female	Not Scored	Not Scored	Mosaic/WE	Yes	Yes	14	Pool	32
Fig1C & Fig1D	sds3	T2A-GFP_sds3	E1	Yes	Nuc	gRNA	WT	-	Nuc;gRNA	Female	Not Scored	Not Scored	WT	Yes	No	14	Pool	78
Fig1C & Fig1D	sds3	T2A-GFP_sds3	E1	Yes	Nuc	gRNA	WT	-	Nuc;gRNA	Female	Not Scored	Not Scored	Not Scored	No	Yes	14	Pool	82
Fig1C & Fig1D	sds3	T2A-GFP_sds3	E1	Yes	Nuc	gRNA	WT	-	Nuc;gRNA	Female	Not Scored	Not Scored	Not Scored	No	No	14	Pool	14
Fig1C & Fig1D	sds3	T2A-GFP_sds3	E1	Yes	Nuc	gRNA	WT	Nuc;gRNA	-	Male	Not Scored	Not Scored	Mosaic/WE	Yes	Yes	15	Pool	20
Fig1C & Fig1D	sds3	T2A-GFP_sds3	E1	Yes	Nuc	gRNA	WT	Nuc;gRNA	-	Male	Not Scored	Not Scored	WT	Yes	No	15	Pool	54
Fig1C & Fig1D	sds3	T2A-GFP_sds3	E1	Yes	Nuc	gRNA	WT	Nuc;gRNA	-	Male	Not Scored	Not Scored	Not Scored	No	Yes	15	Pool	53
Fig1C & Fig1D	sds3	T2A-GFP_sds3	E1	Yes	Nuc	gRNA	WT	Nuc;gRNA	-	Male	Not Scored	Not Scored	Not Scored	No	No	15	Pool	6
Fig1C & Fig1D	sds3	T2A-GFP_sds3	G1	Yes	Nuc	gRNA	WT	-	Nuc;gRNA	Female	Not Scored	Not Scored	WT	Yes	Yes	16	Pool	20
Fig1C & Fig1D	sds3	T2A-GFP_sds3	G1	Yes	Nuc	gRNA	WT	-	Nuc;gRNA	Female	Not Scored	Not Scored	Mosaic/WE	Yes	Yes	16	Pool	233
Fig1C & Fig1D	sds3	T2A-GFP_sds3	G1	Yes	Nuc	gRNA	WT	-	Nuc;gRNA	Female	Not Scored	Not Scored	WT	Yes	No	16	Pool	22
Fig1C & Fig1D	sds3	T2A-GFP_sds3	G1	Yes	Nuc	gRNA	WT	-	Nuc;gRNA	Female	Not Scored	Not Scored	Mosaic/WE	Yes	No	16	Pool	103
Fig1C & Fig1D	sds3	T2A-GFP_sds3	G1	Yes	Nuc	gRNA	WT	-	Nuc;gRNA	Female	Not Scored	Not Scored	Not Scored	No	Yes	16	Pool	36
Fig1C & Fig1D	sds3	T2A-GFP_sds3	G1	Yes	Nuc	gRNA	WT	-	Nuc;gRNA	Female	Not Scored	Not Scored	Not Scored	No	No	16	Pool	7
Fig1C & Fig1D	sds3	T2A-GFP_sds3	G1	Yes	Nuc	gRNA	WT	Nuc;gRNA	-	Male	Not Scored	Not Scored	WT	Yes	Yes	17	Pool	246
Fig1C & Fig1D	sds3	T2A-GFP_sds3	G1	Yes	Nuc	gRNA	WT	Nuc;gRNA	-	Male	Not Scored	Not Scored	Mosaic/WE	Yes	Yes	17	Pool	162
Fig1C & Fig1D	sds3	T2A-GFP_sds3	G1	Yes	Nuc	gRNA	WT	Nuc;gRNA	-	Male	Not Scored	Not Scored	WT	Yes	No	17	Pool	425
Fig1C & Fig1D	sds3	T2A-GFP_sds3	G1	Yes	Nuc	gRNA	WT	Nuc;gRNA	-	Male	Not Scored	Not Scored	Mosaic/WE	Yes	No	17	Pool	48
Fig1C & Fig1D	sds3	T2A-GFP_sds3	G1	Yes	Nuc	gRNA	WT	Nuc;gRNA	-	Male	Not Scored	Not Scored	Not Scored	No	Yes	17	Pool	185
Fig1C & Fig1D	sds3	T2A-GFP_sds3	G1	Yes	Nuc	gRNA	WT	Nuc;gRNA	-	Male	Not Scored	Not Scored	Not Scored	No	No	17	Pool	199
Fig1C & Fig1D	shu	shu	A1	Yes	Nuc	gRNA	WT	-	Nuc;gRNA	Female	Not Scored	Not Scored	Mosaic/WE	Yes	Yes	18	Pool	86
Fig1C & Fig1D	shu	shu	A1	Yes	Nuc	gRNA	WT	-	Nuc;gRNA	Female	Not Scored	Not Scored	WT	Yes	No	18	Pool	14
Fig1C & Fig1D	shu	shu	A1	Yes	Nuc	gRNA	WT	-	Nuc;gRNA	Female	Not Scored	Not Scored	Mosaic/WE	Yes	No	18	Pool	57
Fig1C & Fig1D	shu	shu	A1	Yes	Nuc	gRNA	WT	-	Nuc;gRNA	Female	Not Scored	Not Scored	WT	No	Yes	18	Pool	29
Fig1C & Fig1D	shu	shu	A1	Yes	Nuc	gRNA	WT	-	Nuc;gRNA	Female	Not Scored	Not Scored	WT	No	No	18	Pool	125
Fig1C & Fig1D	shu	shu	A1	Yes	Nuc	gRNA	WT	Nuc;gRNA	-	Male	Not Scored	Not Scored	Mosaic/WE	Yes	Yes	19	Pool	71
Fig1C & Fig1D	shu	shu	A1	Yes	Nuc	gRNA	WT	Nuc;gRNA	-	Male	Not Scored	Not Scored	WT	Yes	No	19	Pool	142
Fig1C & Fig1D	shu	shu	A1	Yes	Nuc	gRNA	WT	Nuc;gRNA	-	Male	Not Scored	Not Scored	WT	No	Yes	19	Pool	17
Fig1C & Fig1D	shu	shu	A1	Yes	Nuc	gRNA	WT	Nuc;gRNA	-	Male	Not Scored	Not Scored	Mosaic/WE	No	Yes	19	Pool	2
Fig1C & Fig1D	shu	shu	A1	Yes	Nuc	gRNA	WT	Nuc;gRNA	-	Male	Not Scored	Not Scored	WT	No	No	19	Pool	61
Fig1C & Fig1D	shu	shu	B1	Yes	Nuc	gRNA	WT	-	Nuc;gRNA	Female	Not Scored	Not Scored	Mosaic/WE	Yes	Yes	20	Pool	117
Fig1C & Fig1D	shu	shu	B1	Yes	Nuc	gRNA	WT	-	Nuc;gRNA	Female	Not Scored	Not Scored	Mosaic/WE	Yes	No	20	Pool	151
Fig1C & Fig1D	shu	shu	B1	Yes	Nuc	gRNA	WT	-	Nuc;gRNA	Female	Not Scored	Not Scored	WT	No	Yes	20	Pool	8
Fig1C & Fig1D	shu	shu	B1	Yes	Nuc	gRNA	WT	-	Nuc;gRNA	Female	Not Scored	Not Scored	Mosaic/WE	No	Yes	20	Pool	2
Fig1C & Fig1D	shu	shu	B1	Yes	Nuc	gRNA	WT	-	Nuc;gRNA	Female	Not Scored	Not Scored	WT	No	No	20	Pool	24
Fig1C & Fig1D	shu	shu	C1	Yes	Nuc	gRNA	WT	-	Nuc;gRNA	Female	Not Scored	Not Scored	Mosaic/WE	Yes	Yes	21	Pool	41
Fig1C & Fig1D	shu	shu	C1	Yes	Nuc	gRNA	WT	-	Nuc;gRNA	Female	Not Scored	Not Scored	WT	Yes	No	21	Pool	14
Fig1C & Fig1D	shu	shu	C1	Yes	Nuc	gRNA	WT	-	Nuc;gRNA	Female	Not Scored	Not Scored	Mosaic/WE	Yes	No	21	Pool	27
Fig1C & Fig1D	shu	shu	C1	Yes	Nuc	gRNA	WT	-	Nuc;gRNA	Female	Not Scored	Not Scored	WT	No	Yes	21	Pool	1
Fig1C & Fig1D	shu	shu	C1	Yes	Nuc	gRNA	WT	-	Nuc;gRNA	Female	Not Scored	Not Scored	Mosaic/WE	No	Yes	21	Pool	2
Fig1C & Fig1D	shu	shu	C1	Yes	Nuc	gRNA	WT	-	Nuc;gRNA	Female	Not Scored	Not Scored	WT	No	No	21	Pool	6
Fig1C & Fig1D	shu	shu	C1	Yes	Nuc	gRNA	WT	Nuc;gRNA	-	Male	Not Scored	Not Scored	WT	Yes	Yes	22	Pool	10
Fig1C & Fig1D	shu	shu	C1	Yes	Nuc	gRNA	WT	Nuc;gRNA	-	Male	Not Scored	Not Scored	Mosaic/WE	Yes	Yes	22	Pool	29
Fig1C & Fig1D	shu	shu	C1	Yes	Nuc	gRNA	WT	Nuc;gRNA	-	Male	Not Scored	Not Scored	WT	Yes	No	22	Pool	9
Fig1C & Fig1D	shu	shu	C1	Yes	Nuc	gRNA	WT	Nuc;gRNA	-	Male	Not Scored	Not Scored	Mosaic/WE	Yes	No	22	Pool	30
Fig1C & Fig1D	shu	shu	C1	Yes	Nuc	gRNA	WT	Nuc;gRNA	-	Male	Not Scored	Not Scored	WT	No	Yes	22	Pool	8
Fig1C & Fig1D	shu	shu	C1	Yes	Nuc	gRNA	WT	Nuc;gRNA	-	Male	Not Scored	Not Scored	Mosaic/WE	No	Yes	22	Pool	1
Fig1C & Fig1D	shu	shu	C1	Yes	Nuc	gRNA	WT	Nuc;gRNA	-	Male	Not Scored	Not Scored	WT	No	No	22	Pool	9
Fig1C & Fig1D	shu	shu	C2	Yes	Nuc	gRNA	WT	-	Nuc;gRNA	Female	Not Scored	Not Scored	WT	Yes	Yes	23	Pool	1
Fig1C & Fig1D	shu	shu	C2	Yes	Nuc	gRNA	WT	-	Nuc;gRNA	Female	Not Scored	Not Scored	Mosaic/WE	Yes	Yes	23	Pool	325
Fig1C & Fig1D	shu	shu	C2	Yes	Nuc	gRNA	WT	-	Nuc;gRNA	Female	Not Scored	Not Scored	WT	Yes	No	23	Pool	8
Fig1C & Fig1D	shu	shu	C2	Yes	Nuc	gRNA	WT	-	Nuc;gRNA	Female	Not Scored	Not Scored	Mosaic/WE	Yes	No	23	Pool	301
Fig1C & Fig1D	shu	shu	C2	Yes	Nuc	gRNA	WT	-	Nuc;gRNA	Female	Not Scored	Not Scored	WT	No	Yes	23	Pool	34
Fig1C & Fig1D	shu	shu	C2	Yes	Nuc	gRNA	WT	-	Nuc;gRNA	Female	Not Scored	Not Scored	Mosaic/WE	No	Yes	23	Pool	11
Fig1C & Fig1D	shu	shu	C2	Yes	Nuc	gRNA	WT	-	Nuc;gRNA	Female	Not Scored	Not Scored	WT	No	No	23	Pool	55
Fig1C & Fig1D	shu	shu	C2	Yes	Nuc	gRNA	WT	-	Nuc;gRNA	Female	Not Scored	Not Scored	Mosaic/WE	No	No	23	Pool	5
Fig1C & Fig1D	shu	shu	C2	Yes	Nuc	gRNA	WT	Nuc;gRNA	-	Male	Not Scored	Not Scored	WT	Yes	Yes	24	Pool	10
Fig1C & Fig1D	shu	shu	C2	Yes	Nuc	gRNA	WT	Nuc;gRNA	-	Male	Not Scored	Not Scored	Mosaic/WE	Yes	Yes	24	Pool	524
Fig1C & Fig1D	shu	shu	C2	Yes	Nuc	gRNA	WT	Nuc;gRNA	-	Male	Not Scored	Not Scored	WT	Yes	No	24	Pool	536
Fig1C & Fig1D	shu	shu	C2	Yes	Nuc	gRNA	WT	Nuc;gRNA	-	Male	Not Scored	Not Scored	WT	No	Yes	24	Pool	205
Fig1C & Fig1D	shu	shu	C2	Yes	Nuc	gRNA	WT	Nuc;gRNA	-	Male	Not Scored	Not Scored	WT	No	No	24	Pool	198
Fig1C & Fig1D	zpg2kb	T2A-GFP_zpg	C1	Yes	Nuc	gRNA	WT	-	Nuc;gRNA	Female	Not Scored	Not Scored	WT	Yes	Yes	25	Pool	10
Fig1C & Fig1D	zpg2kb	T2A-GFP_zpg	C1	Yes	Nuc	gRNA	WT	-	Nuc;gRNA	Female	Not Scored	Not Scored	WT	Yes	No	25	Pool	11
Fig1C & Fig1D	zpg2kb	T2A-GFP_zpg	C1	Yes	Nuc	gRNA	WT	-	Nuc;gRNA	Female	Not Scored	Not Scored	WT	No	Yes	25	Pool	5
Fig1C & Fig1D	zpg2kb	T2A-GFP_zpg	C1	Yes	Nuc	gRNA	WT	-	Nuc;gRNA	Female	Not Scored	Not Scored	WT	No	No	25	Pool	12
Fig1C & Fig1D	zpg2kb	T2A-GFP_zpg	C1	Yes	Nuc	gRNA	WT	Nuc;gRNA	-	Male	Not Scored	Not Scored	WT	Yes	Yes	26	Pool	68
Fig1C & Fig1D	zpg2kb	T2A-GFP_zpg	C1	Yes	Nuc	gRNA	WT	Nuc;gRNA	-	Male	Not Scored	Not Scored	Mosaic/WE	Yes	Yes	26	Pool	1
Fig1C & Fig1D	zpg2kb	T2A-GFP_zpg	C1	Yes	Nuc	gRNA	WT	Nuc;gRNA	-	Male	Not Scored	Not Scored	WT	Yes	No	26	Pool	73
Fig1C & Fig1D	zpg2kb	T2A-GFP_zpg	C1	Yes	Nuc	gRNA	WT	Nuc;gRNA	-	Male	Not Scored	Not Scored	WT	No	Yes	26	Pool	62
Fig1C & Fig1D	zpg2kb	T2A-GFP_zpg	C1	Yes	Nuc	gRNA	WT	Nuc;gRNA	-	Male	Not Scored	Not Scored	WT	No	No	26	Pool	153
Fig1C & Fig1D	zpg4kb	zpg	C1	Yes	Nuc	gRNA	WT	-	Nuc;gRNA	Female	Not Scored	Not Scored	WT	Yes	Yes	27	Pool	115
Fig1C & Fig1D	zpg4kb	zpg	C1	Yes	Nuc	gRNA	WT	-	Nuc;gRNA	Female	Not Scored	Not Scored	WT	Yes	No	27	Pool	136
Fig1C & Fig1D	zpg4kb	zpg	C1	Yes	Nuc	gRNA	WT	-	Nuc;gRNA	Female	Not Scored	Not Scored	WT	No	Yes	27	Pool	103
Fig1C & Fig1D	zpg4kb	zpg	C1	Yes	Nuc	gRNA	WT	-	Nuc;gRNA	Female	Not Scored	Not Scored	WT	No	No	27	Pool	90
Fig1C & Fig1D	zpg4kb	zpg	C1	Yes	Nuc	gRNA	WT	Nuc;gRNA	-	Male	Not Scored	Not Scored	WT	Yes	Yes	28	Pool	315
Fig1C & Fig1D	zpg4kb	zpg	C1	Yes	Nuc	gRNA	WT	Nuc;gRNA	-	Male	Not Scored	Not Scored	WT	Yes	No	28	Pool	250
Fig1C & Fig1D	zpg4kb	zpg	C1	Yes	Nuc	gRNA	WT	Nuc;gRNA	-	Male	Not Scored	Not Scored	WT	No	Yes	28	Pool	287
Fig1C & Fig1D	zpg4kb	zpg	C1	Yes	Nuc	gRNA	WT	Nuc;gRNA	-	Male	Not Scored	Not Scored	WT	No	No	28	Pool	246
Fig1C & Fig1D	zpg4kb	zpg	C2	Yes	Nuc	gRNA	WT	-	Nuc;gRNA	Female	Not Scored	Not Scored	WT	Yes	Yes	29	Pool	122
Fig1C & Fig1D	zpg4kb	zpg	C2	Yes	Nuc	gRNA	WT	-	Nuc;gRNA	Female	Not Scored	Not Scored	WT	Yes	No	29	Pool	108
Fig1C & Fig1D	zpg4kb	zpg	C2	Yes	Nuc	gRNA	WT	-	Nuc;gRNA	Female	Not Scored	Not Scored	WT	No	Yes	29	Pool	137
Fig1C & Fig1D	zpg4kb	zpg	C2	Yes	Nuc	gRNA	WT	-	Nuc;gRNA	Female	Not Scored	Not Scored	WT	No	No	29	Pool	126
Fig1C & Fig1D	zpg4kb	zpg	C2	Yes	Nuc	gRNA	WT	Nuc;gRNA	-	Male	Not Scored	Not Scored	WT	Yes	Yes	30	Pool	274
Fig1C & Fig1D	zpg4kb	zpg	C2	Yes	Nuc	gRNA	WT	Nuc;gRNA	-	Male	Not Scored	Not Scored	WT	Yes	No	30	Pool	272
Fig1C & Fig1D	zpg4kb	zpg	C2	Yes	Nuc	gRNA	WT	Nuc;gRNA	-	Male	Not Scored	Not Scored	WT	No	Yes	30	Pool	262
Fig1C & Fig1D	zpg4kb	zpg	C2	Yes	Nuc	gRNA	WT	Nuc;gRNA	-	Male	Not Scored	Not Scored	WT	No	No	30	Pool	250
Fig2B & Fig2C	sds3	T2A-GFP_sds3	G1	Yes	WT	Nuc;gRNA	WT	-	Nuc;gRNA	Female	Not Scored	Not Scored	WT	Yes	Yes	31	Pool	3
Fig2B & Fig2C	sds3	T2A-GFP_sds3	G1	Yes	WT	Nuc;gRNA	WT	-	Nuc;gRNA	Female	Not Scored	Not Scored	Mosaic/WE	Yes	Yes	31	Pool	62
Fig2B & Fig2C	sds3	T2A-GFP_sds3	G1	Yes	WT	Nuc;gRNA	WT	-	Nuc;gRNA	Female	Not Scored	Not Scored	WT	Yes	No	31	Pool	1
Fig2B & Fig2C	sds3	T2A-GFP_sds3	G1	Yes	WT	Nuc;gRNA	WT	-	Nuc;gRNA	Female	Not Scored	Not Scored	Mosaic/WE	Yes	No	31	Pool	83
Fig2B & Fig2C	sds3	T2A-GFP_sds3	G1	Yes	WT	Nuc;gRNA	WT	-	Nuc;gRNA	Female	Not Scored	Not Scored	Not Scored	No	Yes	31	Pool	5
Fig2B & Fig2C	sds3	T2A-GFP_sds3	G1	Yes	WT	Nuc;gRNA	WT	-	Nuc;gRNA	Female	Not Scored	Not Scored	Not Scored	No	No	31	Pool	8
Fig2B & Fig2C	sds3	T2A-GFP_sds3	G1	Yes	WT	Nuc;gRNA	WT	Nuc;gRNA	-	Male	Not Scored	Not Scored	Mosaic/WE	Yes	Yes	32	Pool	363
Fig2B & Fig2C	sds3	T2A-GFP_sds3	G1	Yes	WT	Nuc;gRNA	WT	Nuc;gRNA	-	Male	Not Scored	Not Scored	WT	Yes	No	32	Pool	382
Fig2B & Fig2C	sds3	T2A-GFP_sds3	G1	Yes	WT	Nuc;gRNA	WT	Nuc;gRNA	-	Male	Not Scored	Not Scored	WT	No	Yes	32	Pool	54
Fig2B & Fig2C	sds3	T2A-GFP_sds3	G1	Yes	WT	Nuc;gRNA	WT	Nuc;gRNA	-	Male	Not Scored	Not Scored	Mosaic/WE	No	Yes	32	Pool	1
Fig2B & Fig2C	sds3	T2A-GFP_sds3	G1	Yes	WT	Nuc;gRNA	WT	Nuc;gRNA	-	Male	Not Scored	Not Scored	WT	No	No	32	Pool	68
Fig2B & Fig2C	shu	shu	A1	Yes	WT	Nuc;gRNA	WT	-	Nuc;gRNA	Female	Not Scored	Not Scored	Mosaic/WE	Yes	Yes	33	Pool	202
Fig2B & Fig2C	shu	shu	A1	Yes	WT	Nuc;gRNA	WT	-	Nuc;gRNA	Female	Not Scored	Not Scored	WT	Yes	No	33	Pool	64
Fig2B & Fig2C	shu	shu	A1	Yes	WT	Nuc;gRNA	WT	-	Nuc;gRNA	Female	Not Scored	Not Scored	Mosaic/WE	Yes	No	33	Pool	149
Fig2B & Fig2C	shu	shu	A1	Yes	WT	Nuc;gRNA	WT	-	Nuc;gRNA	Female	Not Scored	Not Scored	WT	No	Yes	33	Pool	99
Fig2B & Fig2C	shu	shu	A1	Yes	WT	Nuc;gRNA	WT	-	Nuc;gRNA	Female	Not Scored	Not Scored	WT	No	No	33	Pool	84
Fig2B & Fig2C	shu	shu	A1	Yes	WT	Nuc;gRNA	WT	Nuc;gRNA	-	Male	Not Scored	Not Scored	Mosaic/WE	Yes	Yes	34	Pool	630
Fig2B & Fig2C	shu	shu	A1	Yes	WT	Nuc;gRNA	WT	Nuc;gRNA	-	Male	Not Scored	Not Scored	WT	Yes	No	34	Pool	602
Fig2B & Fig2C	shu	shu	A1	Yes	WT	Nuc;gRNA	WT	Nuc;gRNA	-	Male	Not Scored	Not Scored	Mosaic/WE	Yes	No	34	Pool	46
Fig2B & Fig2C	shu	shu	A1	Yes	WT	Nuc;gRNA	WT	Nuc;gRNA	-	Male	Not Scored	Not Scored	WT	No	Yes	34	Pool	514
Fig2B & Fig2C	shu	shu	A1	Yes	WT	Nuc;gRNA	WT	Nuc;gRNA	-	Male	Not Scored	Not Scored	WT	No	No	34	Pool	517
Fig2B & Fig2C	shu	shu	B1	Yes	WT	Nuc;gRNA	WT	-	Nuc;gRNA	Female	Not Scored	Not Scored	Mosaic/WE	Yes	Yes	35	Pool	109
Fig2B & Fig2C	shu	shu	B1	Yes	WT	Nuc;gRNA	WT	-	Nuc;gRNA	Female	Not Scored	Not Scored	Mosaic/WE	Yes	No	35	Pool	136
Fig2B & Fig2C	shu	shu	B1	Yes	WT	Nuc;gRNA	WT	-	Nuc;gRNA	Female	Not Scored	Not Scored	WT	No	Yes	35	Pool	58
Fig2B & Fig2C	shu	shu	B1	Yes	WT	Nuc;gRNA	WT	-	Nuc;gRNA	Female	Not Scored	Not Scored	WT	No	No	35	Pool	48
Fig2B & Fig2C	shu	shu	B1	Yes	WT	Nuc;gRNA	WT	Nuc;gRNA	-	Male	Not Scored	Not Scored	Mosaic/WE	Yes	Yes	36	Pool	385
Fig2B & Fig2C	shu	shu	B1	Yes	WT	Nuc;gRNA	WT	Nuc;gRNA	-	Male	Not Scored	Not Scored	WT	Yes	No	36	Pool	391
Fig2B & Fig2C	shu	shu	B1	Yes	WT	Nuc;gRNA	WT	Nuc;gRNA	-	Male	Not Scored	Not Scored	WT	No	Yes	36	Pool	206
Fig2B & Fig2C	shu	shu	B1	Yes	WT	Nuc;gRNA	WT	Nuc;gRNA	-	Male	Not Scored	Not Scored	WT	No	No	36	Pool	226
Fig2B & Fig2C	shu	shu	C1	Yes	WT	Nuc;gRNA	WT	-	Nuc;gRNA	Female	Not Scored	Not Scored	WT	Yes	Yes	37	Pool	20
Fig2B & Fig2C	shu	shu	C1	Yes	WT	Nuc;gRNA	WT	-	Nuc;gRNA	Female	Not Scored	Not Scored	Mosaic/WE	Yes	Yes	37	Pool	51
Fig2B & Fig2C	shu	shu	C1	Yes	WT	Nuc;gRNA	WT	-	Nuc;gRNA	Female	Not Scored	Not Scored	WT	Yes	No	37	Pool	71
Fig2B & Fig2C	shu	shu	C1	Yes	WT	Nuc;gRNA	WT	-	Nuc;gRNA	Female	Not Scored	Not Scored	Mosaic/WE	Yes	No	37	Pool	1
Fig2B & Fig2C	shu	shu	C1	Yes	WT	Nuc;gRNA	WT	-	Nuc;gRNA	Female	Not Scored	Not Scored	WT	No	Yes	37	Pool	39
Fig2B & Fig2C	shu	shu	C1	Yes	WT	Nuc;gRNA	WT	-	Nuc;gRNA	Female	Not Scored	Not Scored	WT	No	No	37	Pool	30
Fig2B & Fig2C	shu	shu	C1	Yes	WT	Nuc;gRNA	WT	Nuc;gRNA	-	Male	Not Scored	Not Scored	WT	Yes	Yes	38	Pool	104
Fig2B & Fig2C	shu	shu	C1	Yes	WT	Nuc;gRNA	WT	Nuc;gRNA	-	Male	Not Scored	Not Scored	Mosaic/WE	Yes	Yes	38	Pool	290
Fig2B & Fig2C	shu	shu	C1	Yes	WT	Nuc;gRNA	WT	Nuc;gRNA	-	Male	Not Scored	Not Scored	WT	Yes	No	38	Pool	310
Fig2B & Fig2C	shu	shu	C1	Yes	WT	Nuc;gRNA	WT	Nuc;gRNA	-	Male	Not Scored	Not Scored	Mosaic/WE	Yes	No	38	Pool	58
Fig2B & Fig2C	shu	shu	C1	Yes	WT	Nuc;gRNA	WT	Nuc;gRNA	-	Male	Not Scored	Not Scored	WT	No	Yes	38	Pool	189
Fig2B & Fig2C	shu	shu	C1	Yes	WT	Nuc;gRNA	WT	Nuc;gRNA	-	Male	Not Scored	Not Scored	WT	No	No	38	Pool	210
Fig2B & Fig2C	shu	shu	C2	Yes	WT	Nuc;gRNA	WT	-	Nuc;gRNA	Female	Not Scored	Not Scored	Mosaic/WE	Yes	Yes	39	Pool	42
Fig2B & Fig2C	shu	shu	C2	Yes	WT	Nuc;gRNA	WT	-	Nuc;gRNA	Female	Not Scored	Not Scored	Mosaic/WE	Yes	No	39	Pool	35
Fig2B & Fig2C	shu	shu	C2	Yes	WT	Nuc;gRNA	WT	-	Nuc;gRNA	Female	Not Scored	Not Scored	WT	No	Yes	39	Pool	29
Fig2B & Fig2C	shu	shu	C2	Yes	WT	Nuc;gRNA	WT	-	Nuc;gRNA	Female	Not Scored	Not Scored	Mosaic/WE	No	Yes	39	Pool	5
Fig2B & Fig2C	shu	shu	C2	Yes	WT	Nuc;gRNA	WT	-	Nuc;gRNA	Female	Not Scored	Not Scored	WT	No	No	39	Pool	30
Fig2B & Fig2C	shu	shu	C2	Yes	WT	Nuc;gRNA	WT	-	Nuc;gRNA	Female	Not Scored	Not Scored	Mosaic/WE	No	No	39	Pool	3
Fig2B & Fig2C	shu	shu	C2	Yes	WT	Nuc;gRNA	WT	Nuc;gRNA	-	Male	Not Scored	Not Scored	Mosaic/WE	Yes	Yes	40	Pool	187
Fig2B & Fig2C	shu	shu	C2	Yes	WT	Nuc;gRNA	WT	Nuc;gRNA	-	Male	Not Scored	Not Scored	WT	Yes	No	40	Pool	148
Fig2B & Fig2C	shu	shu	C2	Yes	WT	Nuc;gRNA	WT	Nuc;gRNA	-	Male	Not Scored	Not Scored	WT	No	Yes	40	Pool	102
Fig2B & Fig2C	shu	shu	C2	Yes	WT	Nuc;gRNA	WT	Nuc;gRNA	-	Male	Not Scored	Not Scored	Mosaic/WE	No	Yes	40	Pool	1
Fig2B & Fig2C	shu	shu	C2	Yes	WT	Nuc;gRNA	WT	Nuc;gRNA	-	Male	Not Scored	Not Scored	WT	No	No	40	Pool	107
Fig3B&Fig3C	sds3	T2A-GFP_sds3	G1	Yes	Nuc;gRNA	WT	WT	-	Nuc;gRNA	Female	Not Scored	Not Scored	Mosaic/WE	Yes	Yes	41	8	9
Fig3B&Fig3C	sds3	T2A-GFP_sds3	G1	Yes	Nuc;gRNA	WT	WT	-	Nuc;gRNA	Female	Not Scored	Not Scored	Mosaic/WE	Yes	No	41	8	5
Fig3B&Fig3C	sds3	T2A-GFP_sds3	G1	Yes	Nuc;gRNA	WT	WT	-	Nuc;gRNA	Female	Not Scored	Not Scored	WT	No	Yes	41	8	1
Fig3B&Fig3C	sds3	T2A-GFP_sds3	G1	Yes	Nuc;gRNA	WT	WT	-	Nuc;gRNA	Female	Not Scored	Not Scored	Mosaic/WE	Yes	Yes	41	9	28
Fig3B&Fig3C	sds3	T2A-GFP_sds3	G1	Yes	Nuc;gRNA	WT	WT	-	Nuc;gRNA	Female	Not Scored	Not Scored	Mosaic/WE	Yes	No	41	9	29
Fig3B&Fig3C	sds3	T2A-GFP_sds3	G1	Yes	Nuc;gRNA	WT	WT	-	Nuc;gRNA	Female	Not Scored	Not Scored	WT	No	Yes	41	9	2
Fig3B&Fig3C	sds3	T2A-GFP_sds3	G1	Yes	Nuc;gRNA	WT	WT	-	Nuc;gRNA	Female	Not Scored	Not Scored	Mosaic/WE	Yes	Yes	41	10	26
Fig3B&Fig3C	sds3	T2A-GFP_sds3	G1	Yes	Nuc;gRNA	WT	WT	-	Nuc;gRNA	Female	Not Scored	Not Scored	Mosaic/WE	Yes	No	41	10	29
Fig3B&Fig3C	sds3	T2A-GFP_sds3	G1	Yes	Nuc;gRNA	WT	WT	-	Nuc;gRNA	Female	Not Scored	Not Scored	Mosaic/WE	Yes	Yes	41	11	18
Fig3B&Fig3C	sds3	T2A-GFP_sds3	G1	Yes	Nuc;gRNA	WT	WT	-	Nuc;gRNA	Female	Not Scored	Not Scored	Mosaic/WE	Yes	No	41	11	15
Fig3B&Fig3C	sds3	T2A-GFP_sds3	G1	Yes	Nuc;gRNA	WT	WT	-	Nuc;gRNA	Female	Not Scored	Not Scored	WT	No	No	41	11	2
Fig3B&Fig3C	sds3	T2A-GFP_sds3	G1	Yes	Nuc;gRNA	WT	WT	-	Nuc;gRNA	Female	Not Scored	Not Scored	Mosaic/WE	No	No	41	11	1
Fig3B&Fig3C	sds3	T2A-GFP_sds3	G1	Yes	Nuc;gRNA	WT	WT	-	Nuc;gRNA	Female	Not Scored	Not Scored	Mosaic/WE	Yes	Yes	41	12	12
Fig3B&Fig3C	sds3	T2A-GFP_sds3	G1	Yes	Nuc;gRNA	WT	WT	-	Nuc;gRNA	Female	Not Scored	Not Scored	Mosaic/WE	Yes	No	41	12	7
Fig3B&Fig3C	sds3	T2A-GFP_sds3	G1	Yes	Nuc;gRNA	WT	WT	-	Nuc;gRNA	Female	Not Scored	Not Scored	Mosaic/WE	Yes	Yes	41	13	8
Fig3B&Fig3C	sds3	T2A-GFP_sds3	G1	Yes	Nuc;gRNA	WT	WT	-	Nuc;gRNA	Female	Not Scored	Not Scored	Mosaic/WE	Yes	No	41	13	8
Fig3B&Fig3C	sds3	T2A-GFP_sds3	G1	Yes	Nuc;gRNA	WT	WT	-	Nuc;gRNA	Female	Not Scored	Not Scored	Mosaic/WE	Yes	Yes	41	14	24
Fig3B&Fig3C	sds3	T2A-GFP_sds3	G1	Yes	Nuc;gRNA	WT	WT	-	Nuc;gRNA	Female	Not Scored	Not Scored	Mosaic/WE	Yes	No	41	14	17
Fig3B&Fig3C	sds3	T2A-GFP_sds3	G1	Yes	Nuc;gRNA	WT	WT	-	Nuc;gRNA	Female	Not Scored	Not Scored	Mosaic/WE	Yes	Yes	41	15	5
Fig3B&Fig3C	sds3	T2A-GFP_sds3	G1	Yes	Nuc;gRNA	WT	WT	-	Nuc;gRNA	Female	Not Scored	Not Scored	Mosaic/WE	Yes	No	41	15	4
Fig3B&Fig3C	sds3	T2A-GFP_sds3	G1	Yes	Nuc;gRNA	WT	WT	-	Nuc;gRNA	Female	Not Scored	Not Scored	Mosaic/WE	Yes	Yes	41	16	14
Fig3B&Fig3C	sds3	T2A-GFP_sds3	G1	Yes	Nuc;gRNA	WT	WT	-	Nuc;gRNA	Female	Not Scored	Not Scored	Mosaic/WE	Yes	No	41	16	7
Fig3B&Fig3C	sds3	T2A-GFP_sds3	G1	Yes	Nuc;gRNA	WT	WT	-	Nuc;gRNA	Female	Not Scored	Not Scored	Mosaic/WE	Yes	Yes	41	17	15
Fig3B&Fig3C	sds3	T2A-GFP_sds3	G1	Yes	Nuc;gRNA	WT	WT	-	Nuc;gRNA	Female	Not Scored	Not Scored	Mosaic/WE	Yes	No	41	17	15
Fig3B&Fig3C	sds3	T2A-GFP_sds3	G1	Yes	Nuc;gRNA	WT	WT	-	Nuc;gRNA	Female	Not Scored	Not Scored	Mosaic/WE	Yes	Yes	41	18	5
Fig3B&Fig3C	sds3	T2A-GFP_sds3	G1	Yes	Nuc;gRNA	WT	WT	-	Nuc;gRNA	Female	Not Scored	Not Scored	Mosaic/WE	Yes	No	41	18	8
Fig3B&Fig3C	sds3	T2A-GFP_sds3	G1	Yes	Nuc;gRNA	WT	WT	-	Nuc;gRNA	Female	Not Scored	Not Scored	WT	No	Yes	41	18	1
Fig3B&Fig3C	sds3	T2A-GFP_sds3	G1	Yes	Nuc;gRNA	WT	WT	-	Nuc;gRNA	Female	Not Scored	Not Scored	Mosaic/WE	No	Yes	41	18	2
Fig3B&Fig3C	sds3	T2A-GFP_sds3	G1	Yes	Nuc;gRNA	WT	WT	-	Nuc;gRNA	Female	Not Scored	Not Scored	WT	No	No	41	18	1
Fig3B&Fig3C	sds3	T2A-GFP_sds3	G1	Yes	Nuc;gRNA	WT	WT	-	Nuc;gRNA	Female	Not Scored	Not Scored	Mosaic/WE	Yes	Yes	41	19	22
Fig3B&Fig3C	sds3	T2A-GFP_sds3	G1	Yes	Nuc;gRNA	WT	WT	-	Nuc;gRNA	Female	Not Scored	Not Scored	Mosaic/WE	Yes	No	41	19	30
Fig3B&Fig3C	sds3	T2A-GFP_sds3	G1	Yes	Nuc;gRNA	WT	WT	-	Nuc;gRNA	Female	Not Scored	Not Scored	Mosaic/WE	Yes	Yes	41	20	18
Fig3B&Fig3C	sds3	T2A-GFP_sds3	G1	Yes	Nuc;gRNA	WT	WT	-	Nuc;gRNA	Female	Not Scored	Not Scored	Mosaic/WE	Yes	No	41	20	24
Fig3B&Fig3C	sds3	T2A-GFP_sds3	G1	Yes	Nuc;gRNA	WT	WT	-	Nuc;gRNA	Female	Not Scored	Not Scored	Mosaic/WE	Yes	Yes	41	23	24
Fig3B&Fig3C	sds3	T2A-GFP_sds3	G1	Yes	Nuc;gRNA	WT	WT	-	Nuc;gRNA	Female	Not Scored	Not Scored	Mosaic/WE	Yes	No	41	23	18
Fig3B&Fig3C	sds3	T2A-GFP_sds3	G1	Yes	Nuc;gRNA	WT	WT	-	Nuc;gRNA	Female	Not Scored	Not Scored	WT	No	No	41	23	1
Fig3B&Fig3C	sds3	T2A-GFP_sds3	G1	Yes	Nuc;gRNA	WT	WT	Nuc;gRNA	-	Male	Not Scored	Not Scored	Mosaic/WE	Yes	Yes	42	1	24
Fig3B&Fig3C	sds3	T2A-GFP_sds3	G1	Yes	Nuc;gRNA	WT	WT	Nuc;gRNA	-	Male	Not Scored	Not Scored	Mosaic/WE	Yes	Yes	42	1	24
Fig3B&Fig3C	sds3	T2A-GFP_sds3	G1	Yes	Nuc;gRNA	WT	WT	Nuc;gRNA	-	Male	Not Scored	Not Scored	WT	Yes	No	42	1	18
Fig3B&Fig3C	sds3	T2A-GFP_sds3	G1	Yes	Nuc;gRNA	WT	WT	Nuc;gRNA	-	Male	Not Scored	Not Scored	WT	Yes	No	42	1	23
Fig3B&Fig3C	sds3	T2A-GFP_sds3	G1	Yes	Nuc;gRNA	WT	WT	Nuc;gRNA	-	Male	Not Scored	Not Scored	Mosaic/WE	Yes	Yes	42	2	28
Fig3B&Fig3C	sds3	T2A-GFP_sds3	G1	Yes	Nuc;gRNA	WT	WT	Nuc;gRNA	-	Male	Not Scored	Not Scored	WT	Yes	No	42	2	24
Fig3B&Fig3C	sds3	T2A-GFP_sds3	G1	Yes	Nuc;gRNA	WT	WT	Nuc;gRNA	-	Male	Not Scored	Not Scored	WT	No	Yes	42	2	4
Fig3B&Fig3C	sds3	T2A-GFP_sds3	G1	Yes	Nuc;gRNA	WT	WT	Nuc;gRNA	-	Male	Not Scored	Not Scored	WT	No	No	42	2	1
Fig3B&Fig3C	sds3	T2A-GFP_sds3	G1	Yes	Nuc;gRNA	WT	WT	Nuc;gRNA	-	Male	Not Scored	Not Scored	Mosaic/WE	Yes	Yes	42	3	29
Fig3B&Fig3C	sds3	T2A-GFP_sds3	G1	Yes	Nuc;gRNA	WT	WT	Nuc;gRNA	-	Male	Not Scored	Not Scored	Mosaic/WE	Yes	Yes	42	3	20
Fig3B&Fig3C	sds3	T2A-GFP_sds3	G1	Yes	Nuc;gRNA	WT	WT	Nuc;gRNA	-	Male	Not Scored	Not Scored	WT	Yes	No	42	3	26
Fig3B&Fig3C	sds3	T2A-GFP_sds3	G1	Yes	Nuc;gRNA	WT	WT	Nuc;gRNA	-	Male	Not Scored	Not Scored	WT	Yes	No	42	3	15
Fig3B&Fig3C	sds3	T2A-GFP_sds3	G1	Yes	Nuc;gRNA	WT	WT	Nuc;gRNA	-	Male	Not Scored	Not Scored	WT	No	No	42	3	1
Fig3B&Fig3C	sds3	T2A-GFP_sds3	G1	Yes	Nuc;gRNA	WT	WT	Nuc;gRNA	-	Male	Not Scored	Not Scored	WT	Yes	No	42	4	33
Fig3B&Fig3C	sds3	T2A-GFP_sds3	G1	Yes	Nuc;gRNA	WT	WT	Nuc;gRNA	-	Male	Not Scored	Not Scored	WT	Yes	No	42	4	43
Fig3B&Fig3C	sds3	T2A-GFP_sds3	G1	Yes	Nuc;gRNA	WT	WT	Nuc;gRNA	-	Male	Not Scored	Not Scored	WT	No	Yes	42	4	1
Fig3B&Fig3C	sds3	T2A-GFP_sds3	G1	Yes	Nuc;gRNA	WT	WT	Nuc;gRNA	-	Male	Not Scored	Not Scored	WT	No	Yes	42	4	4
Fig3B&Fig3C	sds3	T2A-GFP_sds3	G1	Yes	Nuc;gRNA	WT	WT	Nuc;gRNA	-	Male	Not Scored	Not Scored	WT	No	No	42	4	2
Fig3B&Fig3C	sds3	T2A-GFP_sds3	G1	Yes	Nuc;gRNA	WT	WT	Nuc;gRNA	-	Male	Not Scored	Not Scored	WT	No	No	42	4	2
Fig3B&Fig3C	sds3	T2A-GFP_sds3	G1	Yes	Nuc;gRNA	WT	WT	Nuc;gRNA	-	Male	Not Scored	Not Scored	Mosaic/WE	Yes	Yes	42	4	28
Fig3B&Fig3C	sds3	T2A-GFP_sds3	G1	Yes	Nuc;gRNA	WT	WT	Nuc;gRNA	-	Male	Not Scored	Not Scored	Mosaic/WE	Yes	Yes	42	4	46
Fig3B&Fig3C	sds3	T2A-GFP_sds3	G1	Yes	Nuc;gRNA	WT	WT	Nuc;gRNA	-	Male	Not Scored	Not Scored	Mosaic/WE	Yes	Yes	42	5	34
Fig3B&Fig3C	sds3	T2A-GFP_sds3	G1	Yes	Nuc;gRNA	WT	WT	Nuc;gRNA	-	Male	Not Scored	Not Scored	Mosaic/WE	Yes	Yes	42	5	60
Fig3B&Fig3C	sds3	T2A-GFP_sds3	G1	Yes	Nuc;gRNA	WT	WT	Nuc;gRNA	-	Male	Not Scored	Not Scored	WT	Yes	No	42	5	21
Fig3B&Fig3C	sds3	T2A-GFP_sds3	G1	Yes	Nuc;gRNA	WT	WT	Nuc;gRNA	-	Male	Not Scored	Not Scored	WT	Yes	No	42	5	51
Fig3B&Fig3C	sds3	T2A-GFP_sds3	G1	Yes	Nuc;gRNA	WT	WT	Nuc;gRNA	-	Male	Not Scored	Not Scored	WT	No	Yes	42	5	2
Fig3B&Fig3C	sds3	T2A-GFP_sds3	G1	Yes	Nuc;gRNA	WT	WT	Nuc;gRNA	-	Male	Not Scored	Not Scored	WT	No	No	42	5	1
Fig3B&Fig3C	sds3	T2A-GFP_sds3	G1	Yes	Nuc;gRNA	WT	WT	Nuc;gRNA	-	Male	Not Scored	Not Scored	WT	Yes	Yes	42	7	1
Fig3B&Fig3C	sds3	T2A-GFP_sds3	G1	Yes	Nuc;gRNA	WT	WT	Nuc;gRNA	-	Male	Not Scored	Not Scored	Mosaic/WE	Yes	Yes	42	7	48
Fig3B&Fig3C	sds3	T2A-GFP_sds3	G1	Yes	Nuc;gRNA	WT	WT	Nuc;gRNA	-	Male	Not Scored	Not Scored	Mosaic/WE	Yes	Yes	42	7	36
Fig3B&Fig3C	sds3	T2A-GFP_sds3	G1	Yes	Nuc;gRNA	WT	WT	Nuc;gRNA	-	Male	Not Scored	Not Scored	WT	Yes	No	42	7	35
Fig3B&Fig3C	sds3	T2A-GFP_sds3	G1	Yes	Nuc;gRNA	WT	WT	Nuc;gRNA	-	Male	Not Scored	Not Scored	WT	Yes	No	42	7	44
Fig3B&Fig3C	sds3	T2A-GFP_sds3	G1	Yes	Nuc;gRNA	WT	WT	Nuc;gRNA	-	Male	Not Scored	Not Scored	Mosaic/WE	Yes	Yes	42	10	24
Fig3B&Fig3C	sds3	T2A-GFP_sds3	G1	Yes	Nuc;gRNA	WT	WT	Nuc;gRNA	-	Male	Not Scored	Not Scored	WT	Yes	No	42	10	32
Fig3B&Fig3C	sds3	T2A-GFP_sds3	G1	Yes	Nuc;gRNA	WT	WT	Nuc;gRNA	-	Male	Not Scored	Not Scored	WT	No	Yes	42	10	2
Fig3B&Fig3C	sds3	T2A-GFP_sds3	G1	Yes	Nuc;gRNA	WT	WT	Nuc;gRNA	-	Male	Not Scored	Not Scored	WT	No	No	42	10	2
Fig3B&Fig3C	sds3	T2A-GFP_sds3	G1	Yes	Nuc;gRNA	WT	WT	Nuc;gRNA	-	Male	Not Scored	Not Scored	Mosaic/WE	Yes	Yes	42	12	64
Fig3B&Fig3C	sds3	T2A-GFP_sds3	G1	Yes	Nuc;gRNA	WT	WT	Nuc;gRNA	-	Male	Not Scored	Not Scored	Mosaic/WE	Yes	Yes	42	12	29
Fig3B&Fig3C	sds3	T2A-GFP_sds3	G1	Yes	Nuc;gRNA	WT	WT	Nuc;gRNA	-	Male	Not Scored	Not Scored	Mosaic/WE	Yes	Yes	42	12	40
Fig3B&Fig3C	sds3	T2A-GFP_sds3	G1	Yes	Nuc;gRNA	WT	WT	Nuc;gRNA	-	Male	Not Scored	Not Scored	WT	Yes	No	42	12	46
Fig3B&Fig3C	sds3	T2A-GFP_sds3	G1	Yes	Nuc;gRNA	WT	WT	Nuc;gRNA	-	Male	Not Scored	Not Scored	WT	Yes	No	42	12	35
Fig3B&Fig3C	sds3	T2A-GFP_sds3	G1	Yes	Nuc;gRNA	WT	WT	Nuc;gRNA	-	Male	Not Scored	Not Scored	WT	Yes	No	42	12	39
Fig3B&Fig3C	sds3	T2A-GFP_sds3	G1	Yes	Nuc;gRNA	WT	WT	Nuc;gRNA	-	Male	Not Scored	Not Scored	Mosaic/WE	Yes	Yes	42	13	10
Fig3B&Fig3C	sds3	T2A-GFP_sds3	G1	Yes	Nuc;gRNA	WT	WT	Nuc;gRNA	-	Male	Not Scored	Not Scored	Mosaic/WE	Yes	Yes	42	13	13
Fig3B&Fig3C	sds3	T2A-GFP_sds3	G1	Yes	Nuc;gRNA	WT	WT	Nuc;gRNA	-	Male	Not Scored	Not Scored	Mosaic/WE	Yes	Yes	42	13	55
Fig3B&Fig3C	sds3	T2A-GFP_sds3	G1	Yes	Nuc;gRNA	WT	WT	Nuc;gRNA	-	Male	Not Scored	Not Scored	WT	Yes	No	42	13	13
Fig3B&Fig3C	sds3	T2A-GFP_sds3	G1	Yes	Nuc;gRNA	WT	WT	Nuc;gRNA	-	Male	Not Scored	Not Scored	WT	Yes	No	42	13	13
Fig3B&Fig3C	sds3	T2A-GFP_sds3	G1	Yes	Nuc;gRNA	WT	WT	Nuc;gRNA	-	Male	Not Scored	Not Scored	WT	Yes	No	42	13	43
Fig3B&Fig3C	sds3	T2A-GFP_sds3	G1	Yes	Nuc;gRNA	WT	WT	Nuc;gRNA	-	Male	Not Scored	Not Scored	WT	No	Yes	42	13	2
Fig3B&Fig3C	sds3	T2A-GFP_sds3	G1	Yes	Nuc;gRNA	WT	WT	Nuc;gRNA	-	Male	Not Scored	Not Scored	WT	No	No	42	13	1
Fig3B&Fig3C	sds3	T2A-GFP_sds3	G1	Yes	Nuc;gRNA	WT	WT	Nuc;gRNA	-	Male	Not Scored	Not Scored	WT	No	No	42	13	1
Fig3B&Fig3C	sds3	T2A-GFP_sds3	G1	Yes	Nuc;gRNA	WT	WT	Nuc;gRNA	-	Male	Not Scored	Not Scored	Mosaic/WE	Yes	Yes	42	14	36
Fig3B&Fig3C	sds3	T2A-GFP_sds3	G1	Yes	Nuc;gRNA	WT	WT	Nuc;gRNA	-	Male	Not Scored	Not Scored	Mosaic/WE	Yes	Yes	42	14	18
Fig3B&Fig3C	sds3	T2A-GFP_sds3	G1	Yes	Nuc;gRNA	WT	WT	Nuc;gRNA	-	Male	Not Scored	Not Scored	WT	Yes	No	42	14	35
Fig3B&Fig3C	sds3	T2A-GFP_sds3	G1	Yes	Nuc;gRNA	WT	WT	Nuc;gRNA	-	Male	Not Scored	Not Scored	WT	Yes	No	42	14	10
Fig3B&Fig3C	sds3	T2A-GFP_sds3	G1	Yes	Nuc;gRNA	WT	WT	Nuc;gRNA	-	Male	Not Scored	Not Scored	Mosaic/WE	Yes	Yes	42	15	13
Fig3B&Fig3C	sds3	T2A-GFP_sds3	G1	Yes	Nuc;gRNA	WT	WT	Nuc;gRNA	-	Male	Not Scored	Not Scored	Mosaic/WE	Yes	Yes	42	15	31
Fig3B&Fig3C	sds3	T2A-GFP_sds3	G1	Yes	Nuc;gRNA	WT	WT	Nuc;gRNA	-	Male	Not Scored	Not Scored	WT	Yes	No	42	15	9
Fig3B&Fig3C	sds3	T2A-GFP_sds3	G1	Yes	Nuc;gRNA	WT	WT	Nuc;gRNA	-	Male	Not Scored	Not Scored	WT	Yes	No	42	15	35
Fig3B&Fig3C	sds3	T2A-GFP_sds3	G1	Yes	Nuc;gRNA	WT	WT	Nuc;gRNA	-	Male	Not Scored	Not Scored	WT	Yes	Yes	42	16	1
Fig3B&Fig3C	sds3	T2A-GFP_sds3	G1	Yes	Nuc;gRNA	WT	WT	Nuc;gRNA	-	Male	Not Scored	Not Scored	Mosaic/WE	Yes	Yes	42	16	48
Fig3B&Fig3C	sds3	T2A-GFP_sds3	G1	Yes	Nuc;gRNA	WT	WT	Nuc;gRNA	-	Male	Not Scored	Not Scored	Mosaic/WE	Yes	Yes	42	16	20
Fig3B&Fig3C	sds3	T2A-GFP_sds3	G1	Yes	Nuc;gRNA	WT	WT	Nuc;gRNA	-	Male	Not Scored	Not Scored	Mosaic/WE	Yes	Yes	42	16	11
Fig3B&Fig3C	sds3	T2A-GFP_sds3	G1	Yes	Nuc;gRNA	WT	WT	Nuc;gRNA	-	Male	Not Scored	Not Scored	WT	Yes	No	42	16	39
Fig3B&Fig3C	sds3	T2A-GFP_sds3	G1	Yes	Nuc;gRNA	WT	WT	Nuc;gRNA	-	Male	Not Scored	Not Scored	WT	Yes	No	42	16	24
Fig3B&Fig3C	sds3	T2A-GFP_sds3	G1	Yes	Nuc;gRNA	WT	WT	Nuc;gRNA	-	Male	Not Scored	Not Scored	WT	Yes	No	42	16	6
Fig3B&Fig3C	sds3	T2A-GFP_sds3	G1	Yes	Nuc;gRNA	WT	WT	Nuc;gRNA	-	Male	Not Scored	Not Scored	WT	Yes	Yes	42	18	1
Fig3B&Fig3C	sds3	T2A-GFP_sds3	G1	Yes	Nuc;gRNA	WT	WT	Nuc;gRNA	-	Male	Not Scored	Not Scored	Mosaic/WE	Yes	Yes	42	18	25
Fig3B&Fig3C	sds3	T2A-GFP_sds3	G1	Yes	Nuc;gRNA	WT	WT	Nuc;gRNA	-	Male	Not Scored	Not Scored	Mosaic/WE	Yes	Yes	42	18	7
Fig3B&Fig3C	sds3	T2A-GFP_sds3	G1	Yes	Nuc;gRNA	WT	WT	Nuc;gRNA	-	Male	Not Scored	Not Scored	WT	Yes	No	42	18	32
Fig3B&Fig3C	sds3	T2A-GFP_sds3	G1	Yes	Nuc;gRNA	WT	WT	Nuc;gRNA	-	Male	Not Scored	Not Scored	WT	Yes	No	42	18	12
Fig3B&Fig3C	sds3	T2A-GFP_sds3	G1	Yes	Nuc;gRNA	WT	WT	Nuc;gRNA	-	Male	Not Scored	Not Scored	WT	No	Yes	42	18	6
Fig3B&Fig3C	sds3	T2A-GFP_sds3	G1	Yes	Nuc;gRNA	WT	WT	Nuc;gRNA	-	Male	Not Scored	Not Scored	WT	No	No	42	18	10
Fig3B&Fig3C	sds3	T2A-GFP_sds3	G1	Yes	Nuc;gRNA	WT	WT	Nuc;gRNA	-	Male	Not Scored	Not Scored	WT	No	No	42	18	1
Fig3B&Fig3C	sds3	T2A-GFP_sds3	G1	Yes	Nuc;gRNA	WT	WT	Nuc;gRNA	-	Male	Not Scored	Not Scored	Mosaic/WE	Yes	Yes	42	19	18
Fig3B&Fig3C	sds3	T2A-GFP_sds3	G1	Yes	Nuc;gRNA	WT	WT	Nuc;gRNA	-	Male	Not Scored	Not Scored	Mosaic/WE	Yes	Yes	42	19	48
Fig3B&Fig3C	sds3	T2A-GFP_sds3	G1	Yes	Nuc;gRNA	WT	WT	Nuc;gRNA	-	Male	Not Scored	Not Scored	WT	Yes	No	42	19	14
Fig3B&Fig3C	sds3	T2A-GFP_sds3	G1	Yes	Nuc;gRNA	WT	WT	Nuc;gRNA	-	Male	Not Scored	Not Scored	WT	Yes	No	42	19	53
Fig3B&Fig3C	sds3	T2A-GFP_sds3	G1	Yes	Nuc;gRNA	WT	WT	Nuc;gRNA	-	Male	Not Scored	Not Scored	WT	No	Yes	42	19	2
Fig3B&Fig3C	sds3	T2A-GFP_sds3	G1	Yes	Nuc;gRNA	WT	WT	Nuc;gRNA	-	Male	Not Scored	Not Scored	WT	No	Yes	42	19	3
Fig3B&Fig3C	sds3	T2A-GFP_sds3	G1	Yes	Nuc;gRNA	WT	WT	Nuc;gRNA	-	Male	Not Scored	Not Scored	WT	No	No	42	19	7
Fig3B&Fig3C	sds3	T2A-GFP_sds3	G1	Yes	Nuc;gRNA	WT	WT	Nuc;gRNA	-	Male	Not Scored	Not Scored	Mosaic/WE	Yes	Yes	42	20	21
Fig3B&Fig3C	sds3	T2A-GFP_sds3	G1	Yes	Nuc;gRNA	WT	WT	Nuc;gRNA	-	Male	Not Scored	Not Scored	WT	Yes	No	42	20	15

## Sheet: gRNA_Inheritance
Used.in	Nuclease.Promoter	Nuclease.3UTR	InsertionVariant	Drive.Expected	F0.Male	F0.Female	F1_cross_to	F1.Male	F1.Female	Drive.F1.sex	F1.Som_Pheno	F2.Sex	F2.Som_Pheno	F2.gRNA	F2.Nuclease	Cross	Parent	Reps	Cas9_gRNA_Pheno_Reps	Pos_Reps	Pos_Frac	Outcome	Ftestp_value	Ftestsymbol	Lower_binconf	Upper_binconf
Fig1C & Fig1D	Ctrl	-	-	No	N/A	N/A	N/A	Nuc	gRNA	Female	Not Scored	Not Scored	Either	Yes	Either	1	Pool	441	NA	212	0.480726	gRNA_gene	1	ns	0.434462	0.527322
Fig1C & Fig1D	Ewald	Ewald	C1	Yes	Nuc	gRNA	WT	-	Nuc;gRNA	Female	Not Scored	Not Scored	Either	Yes	Either	2	Pool	177	NA	92	0.519774	gRNA_gene	0.643951	ns	0.446536	0.592172
Fig1C & Fig1D	Ewald	Ewald	C1	Yes	Nuc	gRNA	WT	Nuc;gRNA	-	Male	Not Scored	Not Scored	Either	Yes	Either	3	Pool	436	NA	217	0.497706	gRNA_gene	0.813706	ns	0.451	0.544453
Fig1C & Fig1D	Ewald	Ewald	C3	Yes	Nuc	gRNA	WT	-	Nuc;gRNA	Female	Not Scored	Not Scored	Either	Yes	Either	4	Pool	416	NA	216	0.519231	gRNA_gene	0.553898	ns	0.471263	0.566847
Fig1C & Fig1D	Ewald	Ewald	C3	Yes	Nuc	gRNA	WT	Nuc;gRNA	-	Male	Not Scored	Not Scored	Either	Yes	Either	5	Pool	877	NA	457	0.521095	gRNA_gene	0.448561	ns	0.488013	0.553993
Fig1C & Fig1D	nos	nos	A2	Yes	Nuc	gRNA	WT	-	Nuc;gRNA	Female	Not Scored	Not Scored	Either	Yes	Either	6	Pool	340	NA	174	0.511765	gRNA_gene	0.616854	ns	0.458798	0.564468
Fig1C & Fig1D	nos	nos	A2	Yes	Nuc	gRNA	WT	Nuc;gRNA	-	Male	Not Scored	Not Scored	Either	Yes	Either	7	Pool	397	NA	209	0.526448	gRNA_gene	0.473236	ns	0.477315	0.575075
Fig1C & Fig1D	nos	nos	C2	Yes	Nuc	gRNA	WT	-	Nuc;gRNA	Female	Not Scored	Not Scored	Either	Yes	Either	8	Pool	225	NA	80	0.355556	gRNA_gene	0.0595119	ns	0.295914	0.420047
Fig1C & Fig1D	nos	nos	C2	Yes	Nuc	gRNA	WT	Nuc;gRNA	-	Male	Not Scored	Not Scored	Either	Yes	Either	9	Pool	171	NA	89	0.520468	gRNA_gene	0.639935	ns	0.445966	0.594071
Fig1C & Fig1D	nos	nos	D1	Yes	Nuc	gRNA	WT	-	Nuc;gRNA	Female	Not Scored	Not Scored	Either	Yes	Either	10	Pool	171	NA	105	0.614035	gRNA_gene	0.111826	ns	0.539326	0.683733
Fig1C & Fig1D	nos	nos	D1	Yes	Nuc	gRNA	WT	Nuc;gRNA	-	Male	Not Scored	Not Scored	Either	Yes	Either	11	Pool	334	NA	192	0.57485	gRNA_gene	0.155843	ns	0.521277	0.626722
Fig1C & Fig1D	sds3	T2A-GFP_sds3	A1	Yes	Nuc	gRNA	WT	-	Nuc;gRNA	Female	Not Scored	Not Scored	Either	Yes	Either	12	Pool	211	NA	49	0.232227	gRNA_gene	3.26e-05	***	0.18035	0.293681
Fig1C & Fig1D	sds3	T2A-GFP_sds3	A1	Yes	Nuc	gRNA	WT	Nuc;gRNA	-	Male	Not Scored	Not Scored	Either	Yes	Either	13	Pool	132	NA	60	0.454545	gRNA_gene	0.792414	ns	0.372087	0.539574
Fig1C & Fig1D	sds3	T2A-GFP_sds3	E1	Yes	Nuc	gRNA	WT	-	Nuc;gRNA	Female	Not Scored	Not Scored	Either	Yes	Either	14	Pool	206	NA	110	0.533981	gRNA_gene	0.467997	ns	0.465861	0.600856
Fig1C & Fig1D	sds3	T2A-GFP_sds3	E1	Yes	Nuc	gRNA	WT	Nuc;gRNA	-	Male	Not Scored	Not Scored	Either	Yes	Either	15	Pool	133	NA	74	0.556391	gRNA_gene	0.397769	ns	0.471553	0.638063
Fig1C & Fig1D	sds3	T2A-GFP_sds3	G1	Yes	Nuc	gRNA	WT	-	Nuc;gRNA	Female	Not Scored	Not Scored	Either	Yes	Either	16	Pool	421	NA	378	0.897862	gRNA_gene	1.16e-08	***	0.865245	0.923285
Fig1C & Fig1D	sds3	T2A-GFP_sds3	G1	Yes	Nuc	gRNA	WT	Nuc;gRNA	-	Male	Not Scored	Not Scored	Either	Yes	Either	17	Pool	1265	NA	881	0.696443	gRNA_gene	8.05e-05	***	0.670542	0.721154
Fig1C & Fig1D	shu	shu	A1	Yes	Nuc	gRNA	WT	-	Nuc;gRNA	Female	Not Scored	Not Scored	Either	Yes	Either	18	Pool	311	NA	157	0.504823	gRNA_gene	0.747316	ns	0.449537	0.559991
Fig1C & Fig1D	shu	shu	A1	Yes	Nuc	gRNA	WT	Nuc;gRNA	-	Male	Not Scored	Not Scored	Either	Yes	Either	19	Pool	293	NA	213	0.726962	gRNA_gene	0.000895739	***	0.673258	0.774792
Fig1C & Fig1D	shu	shu	B1	Yes	Nuc	gRNA	WT	-	Nuc;gRNA	Female	Not Scored	Not Scored	Either	Yes	Either	20	Pool	302	NA	268	0.887417	gRNA_gene	2.3e-07	***	0.846794	0.918308
Fig1C & Fig1D	shu	shu	C1	Yes	Nuc	gRNA	WT	-	Nuc;gRNA	Female	Not Scored	Not Scored	Either	Yes	Either	21	Pool	91	NA	82	0.901099	gRNA_gene	0.000343367	***	0.822614	0.947091
Fig1C & Fig1D	shu	shu	C1	Yes	Nuc	gRNA	WT	Nuc;gRNA	-	Male	Not Scored	Not Scored	Either	Yes	Either	22	Pool	96	NA	78	0.8125	gRNA_gene	0.00310695	**	0.722977	0.877975
Fig1C & Fig1D	shu	shu	C2	Yes	Nuc	gRNA	WT	-	Nuc;gRNA	Female	Not Scored	Not Scored	Either	Yes	Either	23	Pool	740	NA	635	0.858108	gRNA_gene	3.94e-09	***	0.831115	0.881403
Fig1C & Fig1D	shu	shu	C2	Yes	Nuc	gRNA	WT	Nuc;gRNA	-	Male	Not Scored	Not Scored	Either	Yes	Either	24	Pool	1473	NA	1070	0.726409	gRNA_gene	7.39e-06	***	0.703076	0.748564
Fig1C & Fig1D	zpg2kb	T2A-GFP_zpg	C1	Yes	Nuc	gRNA	WT	-	Nuc;gRNA	Female	Not Scored	Not Scored	Either	Yes	Either	25	Pool	38	NA	21	0.552632	gRNA_gene	0.664387	ns	0.397063	0.698536
Fig1C & Fig1D	zpg2kb	T2A-GFP_zpg	C1	Yes	Nuc	gRNA	WT	Nuc;gRNA	-	Male	Not Scored	Not Scored	Either	Yes	Either	26	Pool	357	NA	142	0.397759	gRNA_gene	0.156344	ns	0.348337	0.449359
Fig1C & Fig1D	zpg4kb	zpg	C1	Yes	Nuc	gRNA	WT	-	Nuc;gRNA	Female	Not Scored	Not Scored	Either	Yes	Either	27	Pool	444	NA	251	0.565315	gRNA_gene	0.168538	ns	0.51884	0.61067
Fig1C & Fig1D	zpg4kb	zpg	C1	Yes	Nuc	gRNA	WT	Nuc;gRNA	-	Male	Not Scored	Not Scored	Either	Yes	Either	28	Pool	1098	NA	565	0.514572	gRNA_gene	0.494057	ns	0.485011	0.544032
Fig1C & Fig1D	zpg4kb	zpg	C2	Yes	Nuc	gRNA	WT	-	Nuc;gRNA	Female	Not Scored	Not Scored	Either	Yes	Either	29	Pool	493	NA	230	0.466531	gRNA_gene	0.817225	ns	0.422923	0.510658
Fig1C & Fig1D	zpg4kb	zpg	C2	Yes	Nuc	gRNA	WT	Nuc;gRNA	-	Male	Not Scored	Not Scored	Either	Yes	Either	30	Pool	1058	NA	546	0.516068	gRNA_gene	0.491586	ns	0.485952	0.546068
Fig2B & Fig2C	sds3	T2A-GFP_sds3	G1	Yes	WT	Nuc;gRNA	WT	-	Nuc;gRNA	Female	Not Scored	Not Scored	Either	Yes	Either	31	Pool	162	NA	149	0.919753	gRNA_gene	4.93e-06	***	0.867555	0.952506
Fig2B & Fig2C	sds3	T2A-GFP_sds3	G1	Yes	WT	Nuc;gRNA	WT	Nuc;gRNA	-	Male	Not Scored	Not Scored	Either	Yes	Either	32	Pool	868	NA	745	0.858295	gRNA_gene	1.72e-09	***	0.833513	0.879919
Fig2B & Fig2C	shu	shu	A1	Yes	WT	Nuc;gRNA	WT	-	Nuc;gRNA	Female	Not Scored	Not Scored	Either	Yes	Either	33	Pool	598	NA	415	0.69398	gRNA_gene	0.000515559	***	0.655903	0.72958
Fig2B & Fig2C	shu	shu	A1	Yes	WT	Nuc;gRNA	WT	Nuc;gRNA	-	Male	Not Scored	Not Scored	Either	Yes	Either	34	Pool	2309	NA	1278	0.553486	gRNA_gene	0.129709	ns	0.533137	0.573658
Fig2B & Fig2C	shu	shu	B1	Yes	WT	Nuc;gRNA	WT	-	Nuc;gRNA	Female	Not Scored	Not Scored	Either	Yes	Either	35	Pool	351	NA	245	0.698006	gRNA_gene	0.00181529	**	0.648044	0.743681
Fig2B & Fig2C	shu	shu	B1	Yes	WT	Nuc;gRNA	WT	Nuc;gRNA	-	Male	Not Scored	Not Scored	Either	Yes	Either	36	Pool	1208	NA	776	0.642384	gRNA_gene	0.00243904	**	0.614943	0.668922
Fig2B & Fig2C	shu	shu	C1	Yes	WT	Nuc;gRNA	WT	-	Nuc;gRNA	Female	Not Scored	Not Scored	Either	Yes	Either	37	Pool	212	NA	143	0.674528	gRNA_gene	0.0156226	*	0.608837	0.734008
Fig2B & Fig2C	shu	shu	C1	Yes	WT	Nuc;gRNA	WT	Nuc;gRNA	-	Male	Not Scored	Not Scored	Either	Yes	Either	38	Pool	1161	NA	762	0.656331	gRNA_gene	0.0010792	**	0.628536	0.683094
Fig2B & Fig2C	shu	shu	C2	Yes	WT	Nuc;gRNA	WT	-	Nuc;gRNA	Female	Not Scored	Not Scored	Either	Yes	Either	39	Pool	144	NA	77	0.534722	gRNA_gene	0.562654	ns	0.453412	0.614228
Fig2B & Fig2C	shu	shu	C2	Yes	WT	Nuc;gRNA	WT	Nuc;gRNA	-	Male	Not Scored	Not Scored	Either	Yes	Either	40	Pool	545	NA	335	0.614679	gRNA_gene	0.0237096	*	0.573153	0.6546
Fig3B&Fig3C	sds3	T2A-GFP_sds3	G1	Yes	Nuc;gRNA	WT	WT	-	Nuc;gRNA	Female	Not Scored	Not Scored	Either	Yes	Either	41	8	15	NA	14	0.933333	gRNA_gene	0.104839	ns	0.701835	0.99658
Fig3B&Fig3C	sds3	T2A-GFP_sds3	G1	Yes	Nuc;gRNA	WT	WT	-	Nuc;gRNA	Female	Not Scored	Not Scored	Either	Yes	Either	41	9	59	NA	57	0.966102	gRNA_gene	0.000695334	***	0.884564	0.990654
Fig3B&Fig3C	sds3	T2A-GFP_sds3	G1	Yes	Nuc;gRNA	WT	WT	-	Nuc;gRNA	Female	Not Scored	Not Scored	Either	Yes	Either	41	10	55	NA	55	1	gRNA_gene	0.000512	***	0.934715	1
Fig3B&Fig3C	sds3	T2A-GFP_sds3	G1	Yes	Nuc;gRNA	WT	WT	-	Nuc;gRNA	Female	Not Scored	Not Scored	Either	Yes	Either	41	11	36	NA	33	0.916667	gRNA_gene	0.0155021	*	0.781733	0.971251
Fig3B&Fig3C	sds3	T2A-GFP_sds3	G1	Yes	Nuc;gRNA	WT	WT	-	Nuc;gRNA	Female	Not Scored	Not Scored	Either	Yes	Either	41	12	19	NA	19	1	gRNA_gene	0.0330982	*	0.831821	1
Fig3B&Fig3C	sds3	T2A-GFP_sds3	G1	Yes	Nuc;gRNA	WT	WT	-	Nuc;gRNA	Female	Not Scored	Not Scored	Either	Yes	Either	41	13	16	NA	16	1	gRNA_gene	0.0532697	ns	0.806392	1
Fig3B&Fig3C	sds3	T2A-GFP_sds3	G1	Yes	Nuc;gRNA	WT	WT	-	Nuc;gRNA	Female	Not Scored	Not Scored	Either	Yes	Either	41	14	41	NA	41	1	gRNA_gene	0.00203806	**	0.914332	1
Fig3B&Fig3C	sds3	T2A-GFP_sds3	G1	Yes	Nuc;gRNA	WT	WT	-	Nuc;gRNA	Female	Not Scored	Not Scored	Either	Yes	Either	41	15	9	NA	9	1	gRNA_gene	0.131269	ns	0.700855	1
Fig3B&Fig3C	sds3	T2A-GFP_sds3	G1	Yes	Nuc;gRNA	WT	WT	-	Nuc;gRNA	Female	Not Scored	Not Scored	Either	Yes	Either	41	16	21	NA	21	1	gRNA_gene	0.027303	*	0.845361	1
Fig3B&Fig3C	sds3	T2A-GFP_sds3	G1	Yes	Nuc;gRNA	WT	WT	-	Nuc;gRNA	Female	Not Scored	Not Scored	Either	Yes	Either	41	17	30	NA	30	1	gRNA_gene	0.00973976	**	0.886487	1
Fig3B&Fig3C	sds3	T2A-GFP_sds3	G1	Yes	Nuc;gRNA	WT	WT	-	Nuc;gRNA	Female	Not Scored	Not Scored	Either	Yes	Either	41	18	17	NA	13	0.764706	gRNA_gene	0.23539	ns	0.527382	0.90445
Fig3B&Fig3C	sds3	T2A-GFP_sds3	G1	Yes	Nuc;gRNA	WT	WT	-	Nuc;gRNA	Female	Not Scored	Not Scored	Either	Yes	Either	41	19	52	NA	52	1	gRNA_gene	0.00081721	***	0.931208	1
Fig3B&Fig3C	sds3	T2A-GFP_sds3	G1	Yes	Nuc;gRNA	WT	WT	-	Nuc;gRNA	Female	Not Scored	Not Scored	Either	Yes	Either	41	20	42	NA	42	1	gRNA_gene	0.00214923	**	0.916201	1
Fig3B&Fig3C	sds3	T2A-GFP_sds3	G1	Yes	Nuc;gRNA	WT	WT	-	Nuc;gRNA	Female	Not Scored	Not Scored	Either	Yes	Either	41	23	43	NA	42	0.976744	gRNA_gene	0.00335632	**	0.87941	0.998807
Fig3B&Fig3C	sds3	T2A-GFP_sds3	G1	Yes	Nuc;gRNA	WT	WT	-	Nuc;gRNA	Female	Not Scored	Not Scored	Either	Yes	Either	41	Pool	455	NA	444	0.975824	gRNA_gene	2.44e-11	***	0.957233	0.986448
Fig3B&Fig3C	sds3	T2A-GFP_sds3	G1	Yes	Nuc;gRNA	WT	WT	Nuc;gRNA	-	Male	Not Scored	Not Scored	Either	Yes	Either	42	1	89	NA	89	1	gRNA_gene	2.26e-05	***	0.958623	1
Fig3B&Fig3C	sds3	T2A-GFP_sds3	G1	Yes	Nuc;gRNA	WT	WT	Nuc;gRNA	-	Male	Not Scored	Not Scored	Either	Yes	Either	42	2	57	NA	52	0.912281	gRNA_gene	0.00233868	**	0.810551	0.961948
Fig3B&Fig3C	sds3	T2A-GFP_sds3	G1	Yes	Nuc;gRNA	WT	WT	Nuc;gRNA	-	Male	Not Scored	Not Scored	Either	Yes	Either	42	3	91	NA	90	0.989011	gRNA_gene	2.59e-05	***	0.940351	0.999436
Fig3B&Fig3C	sds3	T2A-GFP_sds3	G1	Yes	Nuc;gRNA	WT	WT	Nuc;gRNA	-	Male	Not Scored	Not Scored	Either	Yes	Either	42	4	159	NA	150	0.943396	gRNA_gene	2.36e-06	***	0.895935	0.969938
Fig3B&Fig3C	sds3	T2A-GFP_sds3	G1	Yes	Nuc;gRNA	WT	WT	Nuc;gRNA	-	Male	Not Scored	Not Scored	Either	Yes	Either	42	5	169	NA	166	0.982249	gRNA_gene	2.06e-07	***	0.949116	0.993945
Fig3B&Fig3C	sds3	T2A-GFP_sds3	G1	Yes	Nuc;gRNA	WT	WT	Nuc;gRNA	-	Male	Not Scored	Not Scored	Either	Yes	Either	42	7	164	NA	164	1	gRNA_gene	1.6e-07	***	0.977113	1
Fig3B&Fig3C	sds3	T2A-GFP_sds3	G1	Yes	Nuc;gRNA	WT	WT	Nuc;gRNA	-	Male	Not Scored	Not Scored	Either	Yes	Either	42	10	60	NA	56	0.933333	gRNA_gene	0.00143448	**	0.840746	0.973771
Fig3B&Fig3C	sds3	T2A-GFP_sds3	G1	Yes	Nuc;gRNA	WT	WT	Nuc;gRNA	-	Male	Not Scored	Not Scored	Either	Yes	Either	42	12	253	NA	253	1	gRNA_gene	1.99e-09	***	0.985043	1
Fig3B&Fig3C	sds3	T2A-GFP_sds3	G1	Yes	Nuc;gRNA	WT	WT	Nuc;gRNA	-	Male	Not Scored	Not Scored	Either	Yes	Either	42	13	151	NA	147	0.97351	gRNA_gene	8.77e-07	***	0.933874	0.989651
Fig3B&Fig3C	sds3	T2A-GFP_sds3	G1	Yes	Nuc;gRNA	WT	WT	Nuc;gRNA	-	Male	Not Scored	Not Scored	Either	Yes	Either	42	14	99	NA	99	1	gRNA_gene	1.08e-05	***	0.962647	1
Fig3B&Fig3C	sds3	T2A-GFP_sds3	G1	Yes	Nuc;gRNA	WT	WT	Nuc;gRNA	-	Male	Not Scored	Not Scored	Either	Yes	Either	42	15	88	NA	88	1	gRNA_gene	2.95e-05	***	0.958173	1
Fig3B&Fig3C	sds3	T2A-GFP_sds3	G1	Yes	Nuc;gRNA	WT	WT	Nuc;gRNA	-	Male	Not Scored	Not Scored	Either	Yes	Either	42	16	149	NA	149	1	gRNA_gene	2.99e-07	***	0.974866	1
Fig3B&Fig3C	sds3	T2A-GFP_sds3	G1	Yes	Nuc;gRNA	WT	WT	Nuc;gRNA	-	Male	Not Scored	Not Scored	Either	Yes	Either	42	18	94	NA	77	0.819149	gRNA_gene	0.00290016	**	0.72933	0.883907
Fig3B&Fig3C	sds3	T2A-GFP_sds3	G1	Yes	Nuc;gRNA	WT	WT	Nuc;gRNA	-	Male	Not Scored	Not Scored	Either	Yes	Either	42	19	145	NA	133	0.917241	gRNA_gene	1.16e-05	***	0.860919	0.952026
Fig3B&Fig3C	sds3	T2A-GFP_sds3	G1	Yes	Nuc;gRNA	WT	WT	Nuc;gRNA	-	Male	Not Scored	Not Scored	Either	Yes	Either	42	20	36	NA	36	1	gRNA_gene	0.00384653	**	0.903581	1
Fig3B&Fig3C	sds3	T2A-GFP_sds3	G1	Yes	Nuc;gRNA	WT	WT	Nuc;gRNA	-	Male	Not Scored	Not Scored	Either	Yes	Either	42	Pool	1804	NA	1749	0.969512	gRNA_gene	2.01e-15	***	0.960527	0.976502
